# Supplementary material for: Gut Microbiota in Dholes During Estrus
Source: Front Microbiol. 2020 Nov 30;11:575731. doi: 10.3389/fmicb.2020.575731 (PMC7734286; doi:10.3389/fmicb.2020.575731)
Supplement: Supplementary file 1 [file Table_1.XLSX]

## Sheet: Sheet2
Table S1: Information of all samples in this study
Group_ID	Sample_ID	Sampling_region	Location	Stages	Age
CH1	CH11	Hebei Wildlife Conservation Center	Heibei provence, north of China		<1-year-old
	CH12	Hebei Wildlife Conservation Center	Heibei provence, north of China		<1-year-old
	CH13	Hebei Wildlife Conservation Center	Heibei provence, north of China		<1-year-old
CH2	CH21	Hebei Wildlife Conservation Center	Heibei provence, north of China	non-oestrus	2-6 year old
	CH22	Hebei Wildlife Conservation Center	Heibei provence, north of China	non-oestrus	2-6 year old
	CH23	Hebei Wildlife Conservation Center	Heibei provence, north of China	non-oestrus	2-6 year old
	CH24	Hebei Wildlife Conservation Center	Heibei provence, north of China	non-oestrus	2-6 year old
	CH25	Hebei Wildlife Conservation Center	Heibei provence, north of China	non-oestrus	2-6 year old
	CH26	Hebei Wildlife Conservation Center	Heibei provence, north of China	non-oestrus	2-6 year old
CH3	CH31	Hebei Wildlife Conservation Center	Heibei provence, north of China	oestrus	2-6 year old
	CH32	Hebei Wildlife Conservation Center	Heibei provence, north of China	oestrus	2-6 year old
	CH33	Hebei Wildlife Conservation Center	Heibei provence, north of China	oestrus	2-6 year old
	CH34	Hebei Wildlife Conservation Center	Heibei provence, north of China	oestrus	2-6 year old
	CH35	Hebei Wildlife Conservation Center	Heibei provence, north of China	oestrus	2-6 year old
	CH36	Hebei Wildlife Conservation Center	Heibei provence, north of China	oestrus	2-6 year old
CJ1	CJ11	Nanchang Wildlife Conservation Center	Jiangxi provence, south of China	non-oestrus	2-6 year old
	CJ12	Nanchang Wildlife Conservation Center	Jiangxi provence, south of China	non-oestrus	2-6 year old
	CJ13	Nanchang Wildlife Conservation Center	Jiangxi provence, south of China	non-oestrus	2-6 year old
	CJ14	Nanchang Wildlife Conservation Center	Jiangxi provence, south of China	non-oestrus	2-6 year old
	CJ15	Xinyu Wildlife Conservation Center	Jiangxi provence, south of China	non-oestrus	2-6 year old
	CJ16	Xinyu Wildlife Conservation Center	Jiangxi provence, south of China	non-oestrus	2-6 year old
