# Supplementary material for: Gut Microbiota in Dholes During Estrus
Source: Front Microbiol. 2020 Nov 30;11:575731. doi: 10.3389/fmicb.2020.575731 (PMC7734286; doi:10.3389/fmicb.2020.575731)
Supplement: Supplementary file 2 [file Table_2.XLSX]

## Sheet: Sheet2
Table S2: Data Production of gut samples
Sample_ID	Raw data	Clean data	Clean-Q30(%)	Clean-GC(%)	Effective(%)	Total len.(bp)	Num.	Average len.(bp)	N50 Len.(bp)	N90 Len.(bp)	Max len.(bp)
CH11	6660.65	6615.34	91.03	39.35	99.32	100406694	60257	1666.31	2494	646	295708
CH12	6858.22	6842	91.15	38.64	99.764	141192205	78116	1807.47	3054	670	228152
CH13	6364.08	6353.87	91.53	39	99.839	103573171	57737	1793.88	3052	662	230632
CH21	6247.37	6203.57	91.09	41.95	99.299	98200409	63046	1557.6	2141	626	162355
CH22	7145.14	7123.69	92.77	41.93	99.7	110323400	61655	1789.37	3213	652	157340
CH23	6846.46	6809.21	92	39.61	99.456	103397383	58599	1764.49	2931	659	162462
CH24	6821.64	6780.96	92.3	39.79	99.404	106363647	57549	1848.23	3039	692	226672
CH25	6754.52	6728.73	94.3	37.8	99.618	135194616	80599	1677.37	2539	655	156704
CH26	6541.19	6519.25	91.23	41.77	99.665	87895010	48141	1825.78	3201	666	204681
CH31	6306.55	6293.01	92.13	37.62	99.785	102997610	59090	1743.06	2731	659	184424
CH32	6522.95	6508	92.72	42.78	99.771	125120226	76490	1635.77	2424	642	206459
CH33	6498.44	6473.77	92.52	43.88	99.62	146368054	97961	1494.15	1955	615	195396
CH34	6845.19	6819.37	91.91	44.25	99.623	152290025	101041	1507.21	2025	620	264463
CH35	6533.68	6515.58	91.56	42.62	99.723	148082979	79575	1860.92	3326	675	242686
CH36	6534.52	6505.98	90.89	38.41	99.563	124762984	65643	1900.63	3473	683	217635
CJ11	6152.57	6128.72	91.38	42.68	99.612	161685882	97693	1655.04	2470	641	354297
CJ12	6538.39	6513.44	91.44	42.27	99.618	155686223	88528	1758.61	3014	650	277649
CJ13	6077.19	6052.07	92.17	34.75	99.587	66277369	46343	1430.15	1790	615	373796
CJ14	6298.13	6277.31	91.89	34.31	99.669	71922820	47709	1507.53	1974	630	303020
CJ15	6208.94	6175.55	91.7	40.59	99.462	146792113	84844	1730.14	2925	639	272248
CJ16	6369.46	6342.55	92.32	41.18	99.577	143655994	80124	1792.92	3057	653	567157
