# Supplementary material for: Gut Microbiota in Dholes During Estrus
Source: Front Microbiol. 2020 Nov 30;11:575731. doi: 10.3389/fmicb.2020.575731 (PMC7734286; doi:10.3389/fmicb.2020.575731)
Supplement: Supplementary file 3 [file Table_3.XLSX]

## Sheet: Sheet1
Table S3： The general features of the dhole gut gene catalogs
Sample_ID	ORFs NO.	integrity:all	integrity:none	integrity:start	integrity:end	Total Len.(Mbp)	Average Len.(bp)	GC percent(%)
CH11	131789	59,999(45.53%)	10,880(8.26%)	34,076(25.86%)	26,834(20.36%)	89.21	676.92	42.31
CH12	180358	34,368(19.06%)	13,945(7.73%)	87,890(48.73%)	44,155(24.48%)	125.97	698.47	42.76
CH13	133183	32,124(24.12%)	10,766(8.08%)	64,808(48.66%)	25,485(19.14%)	92.04	691.06	44.21
CH21	130067	35,359(27.19%)	11,962(9.2%)	27,187(20.9%)	55,559(42.72%)	87.3	671.18	42.36
CH22	138648	33,385(24.08%)	67,073(48.38%)	26,651(19.22%)	11,539(8.32%)	98.25	708.62	42.17
CH23	132442	33,060(24.96%)	25,330(19.13%)	63,146(47.68%)	10,906(8.23%)	92.26	696.6	43.74
CH24	133490	65,016(48.7%)	25,743(19.28%)	32,751(24.53%)	9,980(7.48%)	94.94	711.24	42.13
CH25	179170	45,708(25.51%)	13,771(7.69%)	36,135(20.17%)	83,556(46.64%)	120.17	670.69	41.08
CH26	109464	8,830(8.07%)	53,134(48.54%)	26,505(24.21%)	20,995(19.18%)	78.36	715.83	42.61
CH31	135417	10,437(7.71%)	26,117(19.29%)	33,666(24.86%)	65,197(48.15%)	91.58	676.3	43.93
CH32	168020	43,339(25.79%)	77,111(45.89%)	33,841(20.14%)	13,729(8.17%)	111.2	661.83	44.27
CH33	202570	56,192(27.74%)	42,676(21.07%)	18,974(9.37%)	84,728(41.83%)	130.48	644.11	45.63
CH34	210365	58,597(27.85%)	19,253(9.15%)	44,141(20.98%)	88,374(42.01%)	135.63	644.76	46.08
CH35	187050	35,376(18.91%)	44,902(24.01%)	92,196(49.29%)	14,576(7.79%)	131.96	705.48	45.35
CH36	158397	11,410(7.2%)	79,620(50.27%)	37,854(23.9%)	29,513(18.63%)	111.13	701.56	44.57
CJ11	213568	42,331(19.82%)	18,621(8.72%)	56,004(26.22%)	96,612(45.24%)	144.05	674.49	45.11
CJ12	202390	96,928(47.89%)	16,878(8.34%)	38,335(18.94%)	50,249(24.83%)	138.78	685.69	45
CJ13	91651	25,951(28.32%)	36,769(40.12%)	20,382(22.24%)	8,549(9.33%)	58.32	636.38	40.86
CJ14	98054	21,129(21.55%)	41,441(42.26%)	8,532(8.7%)	26,952(27.49%)	63.38	646.39	40.93
CJ15	190870	16,764(8.78%)	47,587(24.93%)	90,199(47.26%)	36,320(19.03%)	130.98	686.2	42.68
CJ16	183658	45,097(24.55%)	15,321(8.34%)	34,728(18.91%)	88,512(48.19%)	128.38	699.03	43.48
