# Supplementary material for: Gut Microbiota in Dholes During Estrus
Source: Front Microbiol. 2020 Nov 30;11:575731. doi: 10.3389/fmicb.2020.575731 (PMC7734286; doi:10.3389/fmicb.2020.575731)
Supplement: Supplementary file 4 [file Table_4.xlsx]

## Sheet: Firmicutes
Table S4: Fisher's exact test of main phylum
Firmicutes Fisher's exact test
	CH1	CH2		CH1	CH3		CH1	CJ1		CH2	CH3		CH2	CJ1		CH3	CJ1
Average	0.485924	0.304644	Average	0.485924	0.591724	Average	0.485924	0.430746	Average	0.304644	0.591724	Average	0.304644	0.430746	Average	0.591724	0.430746
Variance	0.0397686	0.0605088	Variance	0.0397686	0.0190778	Variance	0.0397686	0.0284987	Variance	0.0605088	0.0190778	Variance	0.0605088	0.0284987	Variance	0.0190778	0.0284987
Observed value	3	6	Observed value	3	6	Observed value	3	6	Observed value	6	6	Observed value	6	6	Observed value	6	6
df	2	5	df	2	5	df	2	5	df	5	5	df	5	5	df	5	5
F	0.657236		F	2.08455		F	1.39545		F	3.17169		F	2.12321		F	0.669427
P(F<=f)	0.442067		P(F<=f)	0.219588		P(F<=f)	0.329955		P(F<=f)	0.115475		P(F<=f)	0.214085		P(F<=f)	0.335194
F	0.0518231		F	5.78614		F	5.78614		F	5.05033		F	5.05033		F	0.198007
Bacterioide Fisher's exact test
	CH1	CH2		CH1	CH3		CH1	CJ1		CH2	CH3		CH2	CJ1		CH3	CJ1
Average	0.147108	0.330235	Average	0.147108	0.0910278	Average	0.147108	0.138105	Average	0.330235	0.0910278	Average	0.330235	0.138105	Average	0.0910278	0.138105
Variance	0.0290102	0.03318	Variance	0.0290102	0.00567582	Variance	0.0290102	0.00138234	Variance	0.03318	0.00567582	Variance	0.03318	0.00138234	Variance	0.00567582	0.00138234
Observed value	3	6	Observed value	3	6	Observed value	3	6	Observed value	6	6	Observed value	6	6	Observed value	6	6
df	2	5	df	2	5	df	2	5	df	5	5	df	5	5	df	5	5
F	0.874328		F	5.11119		F	20.9863		F	5.84585		F	24.0028		F	4.10595
P(F<=f)	0.527522		P(F<=f)	0.0618328		P(F<=f)	0.0036967		P(F<=f)	0.0375701		P(F<=f)	0.00166403		P(F<=f)	0.0736236
F	0.0518231		F	5.78614		F	5.78614		F	5.05033		F	5.05033		F	5.05033
Fusobacteria Fisher's exact test
	CH1	CH2		CH1	CH3		CH1	CJ1		CH2	CH3		CH2	CJ1		CH3	CJ1
Average	0.18906	0.14462	Average	0.18906	0.122048	Average	0.18906	0.214087	Average	0.14462	0.122048	Average	0.14462	0.214087	Average	0.122048	0.214087
Variance	0.00215703	0.00434	Variance	0.00215703	0.0142315	Variance	0.00215703	0.0544531	Variance	0.00434	0.0142315	Variance	0.00434	0.0544531	Variance	0.0142315	0.0544531
Observed value	3	6	Observed value	3	6	Observed value	3	6	Observed value	6	6	Observed value	6	6	Observed value	6	6
df	2	5	df	2	5	df	2	5	df	5	5	df	5	5	df	5	5
F	0.497011		F	0.151567		F	0.0396126		F	0.304958		F	0.0797016		F	0.261353
P(F<=f)	0.36448		P(F<=f)	0.136836		P(F<=f)	0.0385397		P(F<=f)	0.109197		P(F<=f)	0.00741591		P(F<=f)	0.0835734
F	0.0518231		F	0.0518231		F	0.0518231		F	0.198007		F	0.198007		F	0.198007
Firmicutes/Bacteroidetes Fisher's exact test
	CH1	CH2		CH1	CH3		CH1	CJ1		CH2	CH3		CH2	CJ1		CH3	CJ1
Average	10.3851	10.0915	Average	10.3851	16.4026	Average	10.3851	3.32251	Average	10.0915	16.4026	Average	10.0915	3.32251	Average	16.4026	3.32251
Variance	114.13	538.43	Variance	114.13	413.789	Variance	114.13	3.26112	Variance	538.43	413.789	Variance	538.43	3.26112	Variance	413.789	3.26112
Observed value	3	6	Observed value	3	6	Observed value	3	6	Observed value	6	6	Observed value	6	6	Observed value	6	6
df	2	5	df	2	5	df	2	5	df	5	5	df	5	5	df	5	5
F	0.211968		F	0.275817		F	34.9972		F	1.30122		F	165.106		F	126.886
P(F<=f)	0.184097		P(F<=f)	0.230209		P(F<=f)	0.00114776		P(F<=f)	0.389842		P(F<=f)	1.51785e-05		P(F<=f)	2.9127e-05
F	0.0518231		F	0.0518231		F	5.78614		F	5.05033		F	5.05033		F	5.05033
Firmicutes/Fusobacteria Fisher's exact test
	CH1	CH2		CH1	CH3		CH1	CJ1		CH2	CH3		CH2	CJ1		CH3	CJ1
Average	2.83887	4.53738	Average	2.83887	20.3349	Average	2.83887	7.23528	Average	4.53738	20.3349	Average	4.53738	7.23528	Average	20.3349	7.23528
Variance	2.88212	62.0878	Variance	2.88212	419.202	Variance	2.88212	54.0476	Variance	62.0878	419.202	Variance	62.0878	54.0476	Variance	419.202	54.0476
Observed value	3	6	Observed value	3	6	Observed value	3	6	Observed value	6	6	Observed value	6	6	Observed value	6	6
df	2	5	df	2	5	df	2	5	df	5	5	df	5	5	df	5	5
F	0.0464201		F	0.00687526		F	0.0533256		F	0.148109		F	1.14876		F	7.75617
P(F<=f)	0.0449527		P(F<=f)	0.0068423		P(F<=f)	0.051397		P(F<=f)	0.0280977		P(F<=f)	0.441375		P(F<=f)	0.0210811
F	0.0518231		F	0.0518231		F	0.0518231		F	0.198007		F	5.05033		F	5.05033
Bacteroidetes/Fusobacteria Fisher's exact test
	CH1	CH2		CH1	CH3		CH1	CJ1		CH2	CH3		CH2	CJ1		CH3	CJ1
Average	0.721523	2.15045	Average	0.721523	1.98363	Average	0.721523	1.78534	Average	2.15045	1.98363	Average	2.15045	1.78534	Average	1.98363	1.78534
Variance	0.498218	1.56636	Variance	0.498218	4.24549	Variance	0.498218	1.92872	Variance	1.56636	4.24549	Variance	1.56636	1.92872	Variance	4.24549	1.92872
Observed value	3	6	Observed value	3	6	Observed value	3	6	Observed value	6	6	Observed value	6	6	Observed value	6	6
df	2	5	df	2	5	df	2	5	df	5	5	df	5	5	df	5	5
F	0.318074		F	0.117352		F	0.258315		F	0.368946		F	0.812122		F	2.20119
P(F<=f)	0.258743		P(F<=f)	0.10835		P(F<=f)	0.21794		P(F<=f)	0.148924		P(F<=f)	0.412467		P(F<=f)	0.203433
F	0.0518231		F	0.0518231		F	0.0518231		F	0.198007		F	0.198007		F	5.05033
