# Supplementary material for: Gut Microbiota in Dholes During Estrus
Source: Front Microbiol. 2020 Nov 30;11:575731. doi: 10.3389/fmicb.2020.575731 (PMC7734286; doi:10.3389/fmicb.2020.575731)
Supplement: Supplementary file 5 [file Table_5.XLSX]

## Sheet: CH2-vs-CH3-vs-NA.qsig
Table S5: the Metastat of 55 core genera between CH2 and CH3
Taxa	mean(CH2)	variance(CH2)	standard error(CH2)	mean(CH3)	variance(CH3)	standard error(CH3)	p value	q value
f__Thermococcaceae;g__Pyrococcus	4.73079e-06	2.72123e-12	6.73452e-07	2.55723e-05	1.49285e-11	1.57737e-06	0	0
f__Methanomicrobiaceae;g__Methanomicrobium	5.27304e-06	1.56371e-12	5.10508e-07	2.16745e-05	9.78429e-12	1.27699e-06	3.02419e-06	0.00359171
f__Erysipelotrichaceae;g__Holdemania	0.00200968	6.99714e-07	0.000341495	0.00867458	1.55442e-06	0.000508989	7.05645e-06	0.0055871
f__Erysipelotrichaceae;g__Erysipelothrix	7.74427e-05	6.00613e-10	1.00051e-05	0.000363527	4.24679e-09	2.66045e-05	1.10887e-05	0.0065848
f__Erysipelotrichaceae;g__Bulleidia	9.78356e-05	1.34193e-09	1.49551e-05	0.000317737	1.8508e-09	1.75632e-05	2.01613e-05	0.00798157
f__Unclassified;g__Tepidimicrobium	1.82129e-05	2.6999e-11	2.12128e-06	5.71082e-05	7.08063e-11	3.43526e-06	1.71371e-05	0.00798157
f__Erysipelotrichaceae;g__Solobacterium	0.00056261	5.95783e-08	9.9648e-05	0.00199563	9.75987e-08	0.00012754	2.72177e-05	0.00808134
f__Alcaligenaceae;g__Taylorella	5.75752e-06	3.69552e-12	7.84806e-07	2.76631e-05	3.22246e-11	2.31749e-06	2.41935e-05	0.00808134
f__Erysipelotrichaceae;g__Eggerthia	1.764e-05	3.85349e-11	2.53426e-06	7.09099e-05	2.08068e-10	5.8888e-06	3.32661e-05	0.00877973
f__Planococcaceae;g__Paenisporosarcina	2.58879e-05	8.69158e-11	3.80604e-06	6.74189e-05	8.43647e-11	3.74977e-06	3.93145e-05	0.00933844
f__Bacillaceae;g__Halolactibacillus	4.59357e-06	4.71685e-12	8.86646e-07	2.72563e-05	4.63341e-11	2.77891e-06	4.43548e-05	0.00937835
f__Ruminococcaceae;g__Subdoligranulum	0.000140033	4.05121e-09	2.59846e-05	0.000624559	2.03102e-08	5.81811e-05	4.7379e-05	0.00937835
f__Lachnospiraceae;g__Cellulosilyticum	5.75401e-05	4.50326e-10	8.66339e-06	0.000149399	5.23807e-10	9.34351e-06	5.34274e-05	0.00976208
f__Unclassified;g__Levyella	1.75688e-06	2.84079e-13	2.17593e-07	1.77169e-07	1.21652e-14	4.50282e-08	5.84677e-05	0.00991996
f__Spirochaetaceae;g__Treponema	0.000189046	1.93079e-09	1.79387e-05	0.000414318	4.59385e-09	2.76702e-05	8.26613e-05	0.0122717
f__Thermotogaceae;g__Thermotoga	6.96558e-06	3.89538e-11	2.548e-06	3.25009e-05	4.33491e-11	2.68791e-06	7.8629e-05	0.0122717
f__Paenibacillaceae;g__Thermobacillus	2.50502e-06	1.97805e-12	5.74174e-07	8.13521e-06	2.16659e-12	6.00914e-07	8.97177e-05	0.0125358
f__Lachnospiraceae;g__Lachnospira	0.000136914	3.54231e-09	2.42978e-05	0.000343292	3.22289e-09	2.31765e-05	0.000133065	0.0175595
f__Anaerolineaceae;g__Longilinea	1.20924e-06	1.22619e-12	4.52067e-07	5.05634e-06	1.20892e-12	4.48872e-07	0.000158266	0.0189277
f__Defluviitaleaceae;g__Defluviitalea	0.000100848	3.05944e-09	2.25811e-05	0.000244148	3.6159e-10	7.76305e-06	0.000167339	0.0189277
f__Peptoniphilaceae;g__Murdochiella	1.35885e-05	3.21638e-11	2.3153e-06	4.63777e-05	1.46671e-10	4.94421e-06	0.000164315	0.0189277
f__Synergistaceae;g__Pyramidobacter	3.54467e-05	2.07191e-10	5.87638e-06	8.36958e-05	1.88171e-10	5.60016e-06	0.000178427	0.0192646
f__Bifidobacteriaceae;g__Parascardovia	2.1102e-07	4.94435e-14	9.07777e-08	9.90576e-07	5.57234e-14	9.63703e-08	0.000189516	0.0195722
f__Lachnospiraceae;g__Catonella	4.68867e-05	6.86511e-10	1.06967e-05	0.0001182	2.76932e-10	6.79377e-06	0.000234879	0.0232463
f__Ruminococcaceae;g__Faecalibacterium	0.00145972	4.34305e-07	0.000269043	0.00382506	6.82016e-07	0.000337149	0.000262097	0.0249025
f__Aerococcaceae;g__Aerococcus	1.51789e-05	4.40547e-11	2.70969e-06	3.64278e-05	4.8479e-11	2.8425e-06	0.000295363	0.0259845
f__Eubacteriaceae;g__Pseudoramibacter	1.03253e-05	6.04097e-11	3.17306e-06	3.1283e-05	2.9347e-11	2.2116e-06	0.000291331	0.0259845
f__Lachnospiraceae;g__Lachnoclostridium	0.0024133	1.7277e-06	0.000536609	0.00591276	8.27963e-07	0.000371475	0.000309476	0.0261741
f__Unclassified;g__Terrimicrobium	3.68122e-06	1.0095e-11	1.29711e-06	2.14023e-05	5.62404e-11	3.0616e-06	0.000319556	0.0261741
f__Micromonosporaceae;g__Micromonospora	1.18863e-06	5.7011e-13	3.0825e-07	4.19242e-06	1.38404e-12	4.80285e-07	0.000340726	0.0263392
f__Erysipelotrichaceae;g__Allobaculum	0.000981848	6.67984e-07	0.000333662	0.00341954	6.21179e-07	0.000321761	0.00034375	0.0263392
f__Leptolyngbyaceae;g__Leptolyngbya	4.07127e-06	1.18274e-11	1.40401e-06	2.20148e-05	6.23492e-11	3.22359e-06	0.000408266	0.0293867
f__Thermoanaerobacterales Family III. Incertae Sedis;g__Thermosediminibacter	8.23001e-07	4.82267e-13	2.8351e-07	5.45452e-06	4.43903e-12	8.60139e-07	0.000405242	0.0293867
f__Paenibacillaceae;g__Gorillibacterium	2.01333e-05	7.44974e-11	3.52367e-06	5.19315e-05	1.62453e-10	5.20341e-06	0.000439516	0.0298283
f__Ruminococcaceae;g__Ruthenibacterium	0.00015296	1.17643e-08	4.428e-05	0.000705394	5.94738e-08	9.95605e-05	0.000436492	0.0298283
f__Deinococcaceae;g__Deinococcus	3.58699e-06	5.76205e-12	9.7997e-07	1.07605e-05	7.26227e-12	1.10017e-06	0.000553427	0.0328641
f__Lachnospiraceae;g__Butyrivibrio	0.000797942	1.02929e-07	0.000130976	0.00151917	2.8638e-08	6.90869e-05	0.000550403	0.0328641
f__Lachnospiraceae;g__Marvinbryantia	0.000337008	3.50897e-08	7.64741e-05	0.000971941	6.41491e-08	0.0001034	0.000498992	0.0328641
f__Unclassified;g__Epulopiscium	8.6264e-06	5.57362e-11	3.04785e-06	4.03332e-05	1.94992e-10	5.70077e-06	0.00053629	0.0328641
f__Erysipelotrichaceae;g__Dielma	0.000161642	3.87531e-09	2.54143e-05	0.000768782	8.73978e-08	0.000120691	0.000514113	0.0328641
f__Erysipelotrichaceae;g__Holdemanella	0.000341922	4.32382e-08	8.48903e-05	0.000878406	3.01696e-08	7.09102e-05	0.000569556	0.032997
f__Lachnospiraceae;g__Anaerobium	0.000122157	8.66477e-10	1.20172e-05	0.000206726	1.10074e-09	1.35446e-05	0.000698589	0.0395088
f__Carnobacteriaceae;g__Allofustis	2.27771e-06	7.71875e-13	3.58672e-07	2.6066e-05	1.58111e-10	5.13341e-06	0.000751008	0.0414856
f__Erysipelotrichaceae;g__Coprobacillus	0.000359258	1.77939e-08	5.44579e-05	0.00113783	1.54139e-07	0.00016028	0.000775202	0.0418488
f__Methanosarcinaceae;g__Methanosalsum	1.21163e-07	1.87545e-14	5.59083e-08	8.71596e-07	1.46321e-13	1.56163e-07	0.000850806	0.0429986
f__Enterococcaceae;g__Enterococcus	0.000580465	4.60827e-08	8.76382e-05	0.00107897	2.59941e-08	6.58206e-05	0.000837702	0.0429986
f__Lachnospiraceae;g__Eisenbergiella	3.05985e-05	2.17095e-10	6.01519e-06	0.000110845	1.64692e-09	1.65676e-05	0.000828629	0.0429986
f__Thermoanaerobacteraceae;g__Fervidicola	1.60348e-06	9.48694e-13	3.97638e-07	7.15869e-06	8.13406e-12	1.16434e-06	0.000879032	0.0434996
f__Erysipelotrichaceae;g__Erysipelatoclostridium	0.000502915	3.69382e-08	7.84625e-05	0.00169735	3.97999e-07	0.000257552	0.000964718	0.0467655
f__Clostridiaceae;g__Sarcina	5.62197e-05	5.16597e-10	9.27898e-06	0.000143595	1.84975e-09	1.75583e-05	0.0010121	0.048081
f__Microthrixaceae;g__Candidatus Microthrix	4.46147e-07	2.53358e-13	2.0549e-07	2.80602e-06	1.48825e-12	4.98037e-07	0.00104435	0.0486407
f__Lachnospiraceae;g__Lachnobacterium	5.48728e-05	9.64543e-10	1.2679e-05	0.000146426	1.70513e-09	1.68579e-05	0.00110181	0.0495159
f__Lachnospiraceae;g__Sellimonas	6.37058e-06	2.65144e-11	2.10216e-06	1.67965e-05	8.14506e-12	1.16512e-06	0.00110484	0.0495159
f__Lactobacillaceae;g__Sharpea	5.4795e-05	9.26504e-10	1.24265e-05	0.000153848	2.23535e-09	1.93018e-05	0.00114819	0.0499356
f__Oscillospiraceae;g__Oscillibacter	0.00256947	1.82439e-06	0.000551421	0.00692212	4.35434e-06	0.000851894	0.00117742	0.0499419
