# Supplementary material for: Gut Microbiota in Dholes During Estrus
Source: Front Microbiol. 2020 Nov 30;11:575731. doi: 10.3389/fmicb.2020.575731 (PMC7734286; doi:10.3389/fmicb.2020.575731)
Supplement: Supplementary file 6 [file Table_6.XLSX]

## Sheet: Sheet1
Table S6: The diversity index of all samples at genus level
	ace	Chao1	Shannon	gini-simpson
CH11	1267.74	1278.64	3.52281	0.930302
CH12	1196.44	1159.02	3.47446	0.919001
CH13	1142.73	1162.25	3.50749	0.922041
CH1-average	1202.3	1199.97	3.50159	0.923781
CH21	1144.98	1103.45	3.36821	0.913337
CH22	1162.58	1163.03	3.4304	0.913897
CH23	1116.71	1096.31	3.48025	0.931737
CH24	1074.71	1038.01	3.38439	0.92197
CH25	1182.36	1181.17	3.50993	0.915046
CH26	1124.6	1136.26	3.39541	0.922268
CH2-average	1134.32	1119.7	3.4281	0.919709
CH31	1151.33	1139.8	3.42166	0.913609
CH32	1175.04	1172.76	3.44156	0.908637
CH33	1195.32	1222.13	3.43868	0.919415
CH34	1212.77	1262.98	3.44256	0.920234
CH35	1121.9	1082.02	3.44264	0.927886
CH36	1162.48	1231.76	3.41453	0.919091
CH3-average	1169.81	1185.24	3.4336	0.918145
CJ11	1231.05	1219.03	3.57649	0.934362
CJ12	1238.49	1214.58	3.59345	0.936456
CJ13	898.052	925.784	3.03354	0.882843
CJ14	833.302	864.875	3.03027	0.882732
CJ15	1171.71	1122.51	3.46022	0.920625
CJ16	1148.64	1121.78	3.45852	0.921222
CJ1-average	1086.88	1078.09	3.35875	0.91304

## Sheet: Sheet2
	ace	Chao1	Shannon	pielou	gini-simpson	invsimpson	equitability
CH1	1202.3	1199.97	3.50159	0.516535	0.923781	13.1735	0.0149766
CH2	1134.32	1119.7	3.4281	0.509736	0.919709	12.5423	0.0150806
CH3	1169.81	1185.24	3.4336	0.510349	0.918145	12.2822	0.0147084
CJ1	1086.88	1078.09	3.35875	0.502968	0.91304	12.2213	0.0151021
